# Supplementary material for: Identification the Pathogen Cause a New Apple Leaf Blight in China and Determination the Controlling Efficacy for Five Botanical Fungicides
Source: J Fungi (Basel). 2024 Mar 27;10(4):255. doi: 10.3390/jof10040255 (PMC11051572; doi:10.3390/jof10040255)
Supplement: Supplementary file 1 [file jof-10-00255-s001.zip]

Archive with 1 entries (1 files):
- jof-2907939-supplementary.pdf
